# Supplementary material for: Bioactive Molecules of Mandarin Seed Oils Diminish Mycotoxin and the Existence of Fungi
Source: Molecules. 2021 Nov 25;26(23):7130. doi: 10.3390/molecules26237130 (PMC8659201; doi:10.3390/molecules26237130)
Supplement: Supplementary file 1 [file molecules-26-07130-s001.zip]

Archive with 1 entries (1 files):
- molecules-1479967-supplementary.pdf
